# Supplementary material for: Case report: Indocyanine green fluorescence-guided imaging in laparoscope, a more sensitive detection technique of lateral lymph nodes metastases from rectal neuroendocrine tumors
Source: Front Oncol. 2022 Dec 16;12:1101990. doi: 10.3389/fonc.2022.1101990 (PMC9800599; doi:10.3389/fonc.2022.1101990)
Supplement: Supplementary file 1 [file Table_1.xlsx]

## Sheet: Sheet1
Function		Type of Immunohistochemistry				Results
Aided diagnosis of NET		CgA				3+
		CD56				3+
		Syn				3+
Evaluation of malignancy and prognosis		Ki-67				1-2%
		P53				+, 25%
		Rb-1				2+
		SSTR2				2+
Lymph node micrometastasis		AE1/AE3				+
Invasion of vasculature		CD31				+
		D2-40				+
Guidance of the follow-up treatment		BRAF-V600E				-
		C-MET				-
		HER2				-
		MLH1				+
		MSH2				+
		MSH6				+
		PMS2				+
		EGFR				-
		PD-L1				-
		PD-L1 (22C3)				CPS0
